# Supplementary material for: Comparative genomics and characterization of highly adhesive and stress resistant Lacticaseibacillus paracasei strain E
Source: Curr Res Food Sci. 2025 Nov 15;11:101245. doi: 10.1016/j.crfs.2025.101245 (PMC12681685; doi:10.1016/j.crfs.2025.101245)
Supplement: Multimedia component 2 [file mmc2.xlsx]

## Sheet: Table S1
Supplementary Table S1. Prophage regions of the L. paracasei E genome
Region1:485575-508412 (GC Percentage: 44.68%)
Contig	Start	End	Length (bp)	Strand	Product
contig_1	485575	485586	12	+	attL
contig_1	486775	487719	944	+	cysM
contig_1	487890	489134	1244	-	transposase
contig_1	489379	489924	545	-	hypothetical protein
contig_1	490245	491414	1169	-	tyrosine-type recombinase/integrase
contig_1	491527	491787	260	-	hypothetical protein
contig_1	491877	492497	620	+	hypothetical protein
contig_1	492718	492825	108	-	hypothetical protein
contig_1	492910	493617	708	-	phage protein gp34
contig_1	493814	494734	921	-	transposase
contig_1	494831	495226	396	-	toxin-antitoxin system
contig_1	495243	495617	375	-	transcriptional regulator
contig_1	495840	496088	249	-	transcriptional regulator
contig_1	496301	497134	834	-	TIGR02391 family protein
contig_1	497195	497353	159	-	antirepressor
contig_1	497446	498366	921	-	transposase
contig_1	498396	498536	141	-	hypothetical protein
contig_1	498545	498679	135	-	hypothetical protein
contig_1	498803	498937	135	-	hypothetical protein
contig_1	499222	499665	444	+	autolysin regulatory protein ArpU
contig_1	500573	501493	921	-	transposase
contig_1	501660	501887	228	+	hypothetical protein
contig_1	502138	503136	999	-	putative transposase
contig_1	503332	503550	219	-	hypothetical protein
contig_1	503742	503753	12	+	attR
contig_1	503973	504803	831	+	cell cycle regulator
contig_1	504818	505096	279	+	GcrA cell cycle regulator
contig_1	505101	505418	318	+	hypothetical protein
contig_1	505559	505870	312	-	putative transposase A
contig_1	505900	506628	729	-	transposase
contig_1	506673	507503	831	-	transposase
contig_1	507582	508412	831	-	putative transposase OrfB
Region2: 551550-588558 (GC Percentage: 43.32%)
Contig	Start	End	Length (bp)	Strand	Product
contig_1	551550	551561	12	+	attL
contig_1	563374	564057	684	-	integrase core domain protein
contig_1	564098	564226	129	-	IS30-like element ISLsa1 family transposase
contig_1	564371	564931	561	-	transposase
contig_1	565028	565396	369	-	arsenate reductase (thioredoxin)
contig_1	565467	565811	345	-	arsenite efflux transporter metallochaperone ArsD
contig_1	565839	567134	1296	-	arsenic transporter
contig_1	567177	568907	1731	-	arsenical pump-driving ATPase
contig_1	568959	569282	324	-	winged helix-turn-helix transcriptional regulator
contig_1	569405	570001	597	-	recombinase family protein
contig_1	570180	570443	264	+	transposase
contig_1	570489	570506	18	+	attL
contig_1	570498	570968	471	-	IS1480 transposase
contig_1	571036	571191	156	-	hypothetical protein
contig_1	571250	571525	276	+	Tn3 family transposase
contig_1	571564	571872	309	-	ISSod6 transposase
contig_1	572013	572351	339	-	IS1480 transposase
contig_1	572394	572723	330	-	IS5 family transposase
contig_1	573049	573792	744	-	ABC transporter
contig_1	573809	575017	1209	-	ABC transporter permease
contig_1	575022	575693	672	-	TetR/AcrR family transcriptional regulator
contig_1	575785	576468	684	-	integrase core domain protein
contig_1	576469	576529	61	+	attL
contig_1	576831	576953	123	-	hypothetical protein
contig_1	577022	577285	264	-	DNA methyltransferase
contig_1	577306	577896	591	-	ABC transporter
contig_1	577998	578663	666	-	iron export ABC transporter permease subunit FetB
contig_1	578771	580102	1332	-	MFS transporter
contig_1	580292	580951	660	-	transposase
contig_1	581027	581176	150	-	hypothetical protein
contig_1	581275	581694	420	-	integrase core domain protein
contig_1	581695	581755	61	+	attR
contig_1	581921	582127	207	-	hypothetical protein
contig_1	582394	582411	18	+	attR
contig_1	582456	582776	321	-	ISSod6 transposase
contig_1	582866	583240	375	-	IS1480 transposase
contig_1	583332	583442	111	-	hypothetical protein
contig_1	583515	585047	1533	-	gp243
contig_1	585053	586006	954	-	gp245
contig_1	586012	587337	1326	-	NAD(P)/FAD-dependent oxidoreductase
contig_1	587388	587834	447	-	IS30 family transposase
contig_1	588558	588569	12	+	attR
Region3:1110099-1158256 (GC Percentage: 44.90%)
Contig	Start	End	Length (bp)	Strand	Product
contig_1	1110099	1110111	13	+	attL
contig_1	1110112	1111296	1185	-	integrase
contig_1	1111395	1111964	570	-	hypothetical protein
contig_1	1112023	1112418	396	-	hypothetical protein
contig_1	1112432	1112767	336	-	repressor
contig_1	1112904	1113146	243	+	repressor
contig_1	1113310	1113828	519	-	hypothetical protein
contig_1	1113901	1114023	123	+	hypothetical protein
contig_1	1114111	1114707	597	-	hypothetical protein
contig_1	1114779	1114916	138	-	hypothetical protein
contig_1	1114920	1115048	129	-	hypothetical protein
contig_1	1115060	1115278	219	+	hypothetical protein
contig_1	1115280	1115450	171	+	hypothetical protein
contig_1	1115462	1116337	876	-	hypothetical protein
contig_1	1116357	1117121	765	-	hypothetical protein
contig_1	1117133	1118092	960	-	DnaD domain-containing protein
contig_1	1118105	1118590	486	-	single-stranded DNA binding protein
contig_1	1118607	1118762	156	+	hypothetical protein
contig_1	1118776	1119045	270	-	DUF3892 domain-containing protein
contig_1	1119116	1119418	303	-	hypothetical protein
contig_1	1119460	1119867	408	-	hypothetical protein
contig_1	1119914	1120168	255	-	hypothetical protein
contig_1	1120234	1120530	297	-	endodeoxyribonuclease
contig_1	1120543	1120881	339	-	hypothetical protein
contig_1	1120921	1121040	120	-	phage protein
contig_1	1121451	1121963	513	-	hypothetical protein
contig_1	1121992	1122285	294	+	hypothetical protein
contig_1	1122344	1122490	147	+	hypothetical protein
contig_1	1122504	1122833	330	+	hypothetical protein
contig_1	1122866	1123117	252	+	hypothetical protein
contig_1	1123323	1123556	234	+	hypothetical protein
contig_1	1123558	1123776	219	+	transcriptional regulator
contig_1	1124169	1124621	453	+	hypothetical protein
contig_1	1125261	1125500	240	+	putative toxin component
contig_1	1125555	1125938	384	+	hypothetical protein
contig_1	1126469	1127686	1218	-	cell cycle regulator
contig_1	1127691	1128002	312	-	hypothetical protein
contig_1	1128040	1128573	534	-	terminase small subunit
contig_1	1128584	1129906	1323	-	putative terminase large subunit
contig_1	1129911	1131338	1428	-	portal protein
contig_1	1131514	1132296	783	-	scaffold protein
contig_1	1132421	1133077	657	-	scaffold protein
contig_1	1133093	1134106	1014	-	capsid protein
contig_1	1134334	1134708	375	-	DNA packaging minor head protein
contig_1	1134713	1135015	303	-	hypothetical protein
contig_1	1135039	1135377	339	-	head-tail joining protein
contig_1	1135378	1135782	405	-	hypothetical protein
contig_1	1135794	1136399	606	-	major tail protein
contig_1	1136486	1136818	333	-	tail assembly chaperone
contig_1	1136923	1137276	354	-	tail assembly chaperone
contig_1	1137416	1140358	2943	-	tail tape measure protein
contig_1	1140361	1141812	1452	-	phage tail fiber protein
contig_1	1141816	1142337	522	-	tail family protein
contig_1	1142338	1144773	2436	-	putative tail-host specificity protein
contig_1	1144775	1145065	291	-	hypothetical protein
contig_1	1145170	1145520	351	-	hypothetical protein
contig_1	1145526	1145948	423	-	holin
contig_1	1145959	1147257	1299	-	putative lysin
contig_1	1147382	1147717	336	-	DUF4411 family protein
contig_1	1147873	1148982	1110	-	ImmA/IrrE family metallo-endopeptidase
contig_1	1149414	1149695	282	-	hypothetical protein
contig_1	1149728	1149740	13	+	attR
contig_1	1149961	1150674	714	-	hypothetical protein
contig_1	1150686	1150823	138	-	hypothetical protein
contig_1	1150828	1151115	288	-	peptidyl-tRNA hydrolase
contig_1	1151298	1151828	531	-	hypothetical protein
contig_1	1151909	1152730	822	-	putative mitogenic factor
contig_1	1152757	1153506	750	-	hypothetical protein
contig_1	1153644	1154900	1257	-	glycosyltransferase family 4 protein
contig_1	1154962	1155111	150	-	hypothetical protein
contig_1	1155194	1156111	918	+	Gfo/Idh/MocA family oxidoreductase
contig_1	1156224	1156691	468	+	nucleoside deaminase
contig_1	1157204	1158256	1053	-	putative integrase

## Sheet: Table S2
Supplementary Table S2. The CRISPR and Cas loci of the L. paracasei E
Type	Contig	Start	Stop	Strand	Length (bp)	Function
CRISPR_ARRAY	contig_1	2233412	2234868	+	1457	DR consensus: GCTCTTGAACTGATTGATTCGACATCTACCTGAGAC
CRISPR_REPEAT	contig_1	2233412	2233447	+	36	CRISPR repeat with sequence GGAATTCAACTGATTGATTCGACATCTACCTGAGAG
CRISPR_REPEAT	contig_1	2233478	2233513	+	36	CRISPR repeat with sequence GCTCTTGAACTGATTGACTTGACAATTACCTTTTGG
CRISPR_REPEAT	contig_1	2233579	2233614	+	36	CRISPR repeat with sequence GCTCTTGAACTGATTGATTCGACATCTACCTGAGAC
CRISPR_REPEAT	contig_1	2233645	2233680	+	36	CRISPR repeat with sequence GCTCTTGAACTGATTGATTCGACATCTACCTGAGAC
CRISPR_REPEAT	contig_1	2233711	2233746	+	36	CRISPR repeat with sequence GCTCTTGAACTGATTGATTCGACATCTACCTGAGAC
CRISPR_REPEAT	contig_1	2233777	2233812	+	36	CRISPR repeat with sequence GCTCTTGAACTGATTGATTCGACATCTACCTGAGAC
CRISPR_REPEAT	contig_1	2233843	2233878	+	36	CRISPR repeat with sequence GCTCTTGAACTGATTGATTCGACATCTACCTGAGAC
CRISPR_REPEAT	contig_1	2233909	2233944	+	36	CRISPR repeat with sequence GCTCTTGAACTGATTGATTCGACATCTACCTGAGAC
CRISPR_REPEAT	contig_1	2233975	2234010	+	36	CRISPR repeat with sequence GCTCTTGAACTGATTGATTCGACATCTACCTGAGAC
CRISPR_REPEAT	contig_1	2234041	2234076	+	36	CRISPR repeat with sequence GCTCTTGAACTGATTGATTCGACATCTACCTGAGAC
CRISPR_REPEAT	contig_1	2234107	2234142	+	36	CRISPR repeat with sequence GCTCTTTAACTGATTGATTCGACATCTACCTGAGAC
CRISPR_REPEAT	contig_1	2234173	2234208	+	36	CRISPR repeat with sequence GCTCTTGAACTGATTGATTCGACATCTACCTGAGAC
CRISPR_REPEAT	contig_1	2234239	2234274	+	36	CRISPR repeat with sequence GCTCTTGAACTGATTGATTCGACATCTACCTGAGAC
CRISPR_REPEAT	contig_1	2234305	2234340	+	36	CRISPR repeat with sequence GCTCTTGAACTGATTGATTCGACATCTACCTGAGAC
CRISPR_REPEAT	contig_1	2234371	2234406	+	36	CRISPR repeat with sequence GCTCTTGAACTGATTGATTCGACATCTACCTGAGAC
CRISPR_REPEAT	contig_1	2234437	2234472	+	36	CRISPR repeat with sequence GCTCTTGAACTGATTGATTCGACATCTACCTGAGAC
CRISPR_REPEAT	contig_1	2234503	2234538	+	36	CRISPR repeat with sequence GCTCTTGAACTGATTGATTCGACATCTACCTGAGAC
CRISPR_REPEAT	contig_1	2234569	2234604	+	36	CRISPR repeat with sequence GCTCTTGAACTGATTGATTCGACATCTACCTGAGAC
CRISPR_REPEAT	contig_1	2234635	2234670	+	36	CRISPR repeat with sequence GCTCTTGAACTGATTGATTCGACATCTACCTGAGAC
CRISPR_REPEAT	contig_1	2234701	2234736	+	36	CRISPR repeat with sequence GCTCTTGAACTGATTGATTCGACATCTACCTGAGAC
CRISPR_REPEAT	contig_1	2234767	2234802	+	36	CRISPR repeat with sequence GCTCTTGAACTGATTGATTCGACATCTACCTGAGAC
CRISPR_REPEAT	contig_1	2234833	2234868	+	36	CRISPR repeat with sequence GCTCTTGAACTGATTGATTCGACATCTACCTGAGAC
CRISPR_SPACER	contig_1	2233448	2233477	+	30	CRISPR spacer with sequence CATCAATTGCGGGAAGAACTCGAATTTCCT
CRISPR_SPACER	contig_1	2233514	2233578	+	65	CRISPR spacer with sequence CTCTTGAACTGATTGATTCGACATCTACCTGAGACTGATGATGTGCCTGTTTCTGAGTTGATTTT
CRISPR_SPACER	contig_1	2233615	2233644	+	30	CRISPR spacer with sequence TGGCACTGGTTACACGTATGACAACACAGC
CRISPR_SPACER	contig_1	2233681	2233710	+	30	CRISPR spacer with sequence TCAAATACTCAATCGGAACACCGGAAACAA
CRISPR_SPACER	contig_1	2233747	2233776	+	30	CRISPR spacer with sequence AAGTGGCACGCAATATTCCAGATATTTTGG
CRISPR_SPACER	contig_1	2233813	2233842	+	30	CRISPR spacer with sequence ACCGCCATCCTGATCACCTGTCTTTCGTTC
CRISPR_SPACER	contig_1	2233879	2233908	+	30	CRISPR spacer with sequence CCACCGGCATCACTACGAGATCATCCTGAC
CRISPR_SPACER	contig_1	2233945	2233974	+	30	CRISPR spacer with sequence CCACGCATTGATCGTTGGTTCGTCTCATGT
CRISPR_SPACER	contig_1	2234011	2234040	+	30	CRISPR spacer with sequence CTGAGTAATACAGTTCAAGGTTGTCATCGT
CRISPR_SPACER	contig_1	2234077	2234106	+	30	CRISPR spacer with sequence GAGTTTGGGTCAGAAAGCCCCATGACTTCA
CRISPR_SPACER	contig_1	2234143	2234172	+	30	CRISPR spacer with sequence CTTTGTTGATAAGATCGGTTACCAGTTCTG
CRISPR_SPACER	contig_1	2234209	2234238	+	30	CRISPR spacer with sequence CGAAGTTGTAAACCAGATAGCGGGCCGCGT
CRISPR_SPACER	contig_1	2234275	2234304	+	30	CRISPR spacer with sequence CCAATACCCTTTTCGATCGGTACTTGTTCT
CRISPR_SPACER	contig_1	2234341	2234370	+	30	CRISPR spacer with sequence GAAAGCTACACAGAACTGGCGAAGAGAATC
CRISPR_SPACER	contig_1	2234407	2234436	+	30	CRISPR spacer with sequence TTTTTTGCGCCGTTCTTTGATTGATTTTTA
CRISPR_SPACER	contig_1	2234473	2234502	+	30	CRISPR spacer with sequence CAGCAAGCGCTGAACGCCTTGCAAGTCTTT
CRISPR_SPACER	contig_1	2234539	2234568	+	30	CRISPR spacer with sequence TTATCTTACAAGTTCATTGTACATGGCGCT
CRISPR_SPACER	contig_1	2234605	2234634	+	30	CRISPR spacer with sequence AGAACTTGGCGCAGTTCAACAATTTTGTAA
CRISPR_SPACER	contig_1	2234671	2234700	+	30	CRISPR spacer with sequence CATTGATCTGCATACCTCGAAGTCTATTCT
CRISPR_SPACER	contig_1	2234737	2234766	+	30	CRISPR spacer with sequence CTAAGTCGTTTCCTTCCACCATTTTGAATT
CRISPR_SPACER	contig_1	2234803	2234832	+	30	CRISPR spacer with sequence TCCAAGGCGCAACCATCAGTATCGCATCGA
Cas cluster	contig_1	2235043	2235570		528	csn2_TypeIIA
Cas cluster	contig_1	2235567	2235887		321	cas2_TypeI-II-III
Cas cluster	contig_1	2235850	2236755		906	cas1_TypeII
Cas cluster	contig_1	2236950	2241032		4083	cas9_TypeII

## Sheet: Table S3
Supplementary Table S3. List of potential bacteriocin structural genes of L. paracasei E
Gene ID	Start	End	Size (aa)	Strand	Product	RefSeq	E-value	Sequence
ACGRWF_00260	48138	48338	66	-	garvicin Q family class II bacteriocin	WP_016369810.1	1e-48	MKYFNSLSSQELHLVSGGVKINGSNGYAWTDKHGHWHYTVTKGAVDTVFGIIGNGWGSAGASGRQH
ACGRWF_03195	656541	656744	67	-	Bacteriocin class II family protein, Bacteriocin_Iic	WP_080638077.1	3e-53	MWSKTMDEFKELSATELQKVTGGGNWLSSAIDWYNCHNGDCNPVPTATMWSLRFRQYAEFMQLSHTC
ACGRWF_11700	2423239	2423376	45	-	Bacteriocin-like peptide, LSEI_2386 family	WP_012491943.1	2e-32	MKQFDEQKMVNMSDEELLGFIGGDSIRDVSPTFNKIRRWFDGLFK
ACGRWF_11725	2427280	2427453	57	-	Bacteriocin,LSEI_2393 family	WP_003591768.1	4e-41	MTNLEDKELSQITGGFAFVIPVAAILGFLASDAWSHADEIASGATSGWSLADKSHSL
ACGRWF_11730	2427492	2427665	57	-	ComC/BlpC family leader-containing pheromone/bacteriocin	WP_003591780.1	3e-41	MQQFMTLDNSSLEKIAGGENGGLWSILGLGLGFSARRANSLFGPTPEMALDLISLFK
ACGRWF_11775	2433238	2433453	71	-	class IIb bacteriocin, lactobin A/cerein 7B family	WP_019863230.1	3e-51	MISKEVGITLKQHDLVLIQGGAKRRNKPSGCIVSTIGGAVAGAAGLNPFTTVAGAAIGLSLCLSTNYIHPA
ACGRWF_11780	2433450	2433683	77	-	Blp family class II bacteriocin,Bacteriocin_Iic	WP_016372975.1	2e-53	MSYNYRQLDDFQLSGVSGGKKKFDCAATFVTGITAGIGSGTITGLAGGPFGIIGGAVVGGNLGAVGSAIKCLGDGMQ

## Sheet: Table S4
Supplementary Table S4. Antibiotic resistance of L. paracasei E
	Novobiocin(5μg)	Pristinamycin(15μg)	Bacitracin (10UI)	Erythromycin (15μg)	Cephalothin(30μg)	Trimethoprim (5μg)	Tetracyclines (80μg)	Streptomycin (100μg)	Ciprofloxacin (10μg)	Neomycin(120μg)	Chloramphenicol(60μg)	Ampicillin(33μg)	Penicillin(5μg)	Oxacillin(5μg)	Cephalothin(66μg)	gentamicin(40μg)	Amoxycillin(30μg)	Vancomycin (30μg)
Resistance (+/-)	-	-	-	-	-	-	-	-	-	-	-	-	-	-	-	-	-	+
Diameter of zone inhibition (mm)	20	30	15	30	22	15	30	15	17	16	35	30	30	16	28	15	36	/

## Sheet: Table S5
Supplementary Table S5. ANI matrix of all available L. paracasei strains (as of Dec. 2024) calculated by Pyani																									Supplementary Table S4. The Average Nucleotide Identity (ANI) of bacterial strains.								Supplementary Table S4. The Average Nucleotide Identity (ANI) of the L. paracasei E
key	L_para_01	L_para_10266	L_para_2A	L_para_347_16	L_para_362_5013889	L_para_401	L_para_899	L_para_A02	L_para_ALAC_4	L_para_AO356	L_para_ATCC_334	L_para_ATG_E1	L_para_B1	L_para_BD_II	L_para_BL23	L_para_BS2_PB5	L_para_CACC_566	L_para_CAUH35	L_para_CBA3611	L_para_CIRM_BIA2373	L_para_CLP_C10	L_para_CLP_Y5	L_para_CUDS0725	L_para_DM001	L_para_DS0725	L_para_DS2766	L_para_E	L_para_EG9	L_para_FAM18149	L_para_FMT2	L_para_FX_6	L_para_FX_6_1	L_para_GM_080	L_para_GR0548	L_para_GR0562	L_para_HD1_7	L_para_HDS_01	L_para_HL182	L_para_HP_B1337	L_para_IBB3423	L_para_IIA	L_para_IJH_SONE68	L_para_JCM_8130	L_para_KCKM_0245	L_para_KL1	L_para_L1	L_para_L14	L_para_L9	L_para_LC2W
L_para_01	1	0.808396	0.808514	0.850534	0.809618	0.818593	0.839947	0.809722	0.82875	0.982898	0.787062	0.826317	0.831818	0.99719	0.980831	0.802532	0.850521	0.744032	0.986554	0.81557	0.821941	0.85042	0.968288	0.740037	0.98653	0.814495	0.806829	0.777706	0.732388	0.794511	0.819477	0.819474	0.981234	0.817948	0.810654	0.799462	0.799737	0.833548	0.820944	0.84518	0.842996	0.810233	0.773644	0.808921	0.770866	0.837004	0.811042	0.829313	0.977901
L_para_10266	0.833958	1	0.80556	0.908816	0.828307	0.831596	0.824743	0.799596	0.891711	0.825121	0.789138	0.906131	0.833807	0.833978	0.833688	0.798934	0.908844	0.768741	0.828107	0.842555	0.890381	0.819286	0.827472	0.775638	0.82777	0.828417	0.843647	0.778962	0.745439	0.841252	0.842701	0.842695	0.833692	0.845585	0.829185	0.864074	0.864059	0.917478	0.902705	0.852426	0.916343	0.893655	0.785454	0.806013	0.777279	0.835874	0.896462	0.916032	0.827809
L_para_2A	0.834949	0.809855	1	0.829977	0.820436	0.853619	0.888732	0.829845	0.835308	0.828215	0.807963	0.825379	0.834883	0.834968	0.835281	0.864681	0.830056	0.76158	0.828295	0.816618	0.832405	0.839564	0.828508	0.776897	0.828025	0.873627	0.820171	0.782215	0.731437	0.808597	0.832245	0.832232	0.835336	0.8113	0.883065	0.820392	0.820366	0.818514	0.831057	0.836069	0.823566	0.809447	0.802937	0.992893	0.796167	0.889413	0.816019	0.834045	0.828249
L_para_347_16	0.827123	0.864438	0.785987	1	0.807603	0.809461	0.800063	0.785886	0.88253	0.819367	0.754752	0.9318	0.802268	0.827104	0.823631	0.76989	0.999612	0.736755	0.822376	0.812332	0.891771	0.807494	0.819026	0.740433	0.821916	0.799998	0.819764	0.7507	0.722485	0.795654	0.817508	0.817263	0.823908	0.818635	0.792554	0.857485	0.857765	0.911459	0.851244	0.833668	0.897088	0.871277	0.742408	0.786552	0.75242	0.799969	0.903871	0.922987	0.822379
L_para_362_5013889	0.836593	0.829789	0.818192	0.84609	1	0.850726	0.832929	0.826786	0.831968	0.830331	0.795163	0.828982	0.906523	0.836151	0.834418	0.809658	0.84617	0.761798	0.832645	0.832907	0.8492	0.821478	0.830486	0.77458	0.832619	0.841048	0.826736	0.78238	0.752706	0.81487	0.828539	0.828265	0.834488	0.838715	0.828489	0.821301	0.821289	0.835634	0.838609	0.850146	0.856194	0.814117	0.805631	0.818735	0.789861	0.836132	0.817053	0.835866	0.830484
L_para_401	0.827798	0.812339	0.834261	0.833682	0.833777	1	0.843336	0.811933	0.826964	0.820815	0.792553	0.822869	0.833635	0.827501	0.822561	0.820504	0.833671	0.746275	0.823723	0.827352	0.835574	0.822323	0.81905	0.753408	0.823697	0.853151	0.815647	0.773283	0.720044	0.800754	0.840385	0.840669	0.822646	0.822179	0.842631	0.822733	0.822771	0.82205	0.822999	0.833027	0.826813	0.800722	0.785776	0.835382	0.783827	0.845589	0.809005	0.827663	0.819009
L_para_899	0.822618	0.789997	0.846409	0.805603	0.797007	0.818178	1	0.794515	0.819251	0.819836	0.771307	0.808853	0.795581	0.822608	0.811702	0.850703	0.806148	0.728593	0.822944	0.811369	0.79008	0.811829	0.812301	0.744743	0.822743	0.825124	0.791622	0.758757	0.702828	0.784013	0.786375	0.786375	0.812278	0.790235	0.863985	0.781256	0.781244	0.809959	0.826688	0.824763	0.804192	0.793409	0.781719	0.851393	0.760335	0.911285	0.781418	0.799218	0.815747
L_para_A02	0.835487	0.798908	0.831167	0.827973	0.823024	0.825702	0.829798	1	0.822029	0.832006	0.787702	0.814999	0.825552	0.83547	0.835178	0.804199	0.828131	0.759023	0.834134	0.804899	0.826848	0.820566	0.834108	0.767661	0.834109	0.819188	0.813033	0.781678	0.737912	0.802732	0.831409	0.8314	0.835196	0.806175	0.835375	0.80577	0.805767	0.827594	0.80451	0.834299	0.819455	0.801278	0.798065	0.831742	0.779005	0.828487	0.798703	0.816805	0.834129
L_para_ALAC_4	0.841297	0.881811	0.819502	0.920859	0.82589	0.833225	0.84568	0.81148	1	0.838797	0.781975	0.917654	0.835129	0.84129	0.840146	0.809852	0.921195	0.760514	0.841618	0.841768	0.891843	0.82449	0.840719	0.777868	0.841585	0.851991	0.822145	0.783298	0.734859	0.830916	0.844365	0.844086	0.840393	0.837442	0.841513	0.854171	0.85446	0.921695	0.855456	0.875158	0.913586	0.890788	0.789267	0.821939	0.772532	0.854243	0.902906	0.921963	0.841102
L_para_AO356	0.999609	0.813269	0.816644	0.858343	0.815997	0.82494	0.84948	0.824013	0.841188	1	0.797415	0.834149	0.834092	0.996885	0.978992	0.806305	0.858337	0.749499	0.99965	0.825099	0.829847	0.861582	0.979813	0.753718	0.999322	0.817652	0.820031	0.794516	0.745042	0.806793	0.826033	0.826029	0.979674	0.823627	0.823716	0.804157	0.804215	0.842413	0.827791	0.859362	0.850878	0.824587	0.785098	0.817087	0.780858	0.83956	0.818703	0.836214	0.989702
L_para_ATCC_334	0.842646	0.826852	0.841788	0.837575	0.830078	0.841556	0.843892	0.823628	0.828559	0.838345	1	0.828991	0.846206	0.841951	0.841781	0.822557	0.837603	0.786702	0.838467	0.836513	0.832249	0.849217	0.837269	0.78669	0.838421	0.844161	0.845334	0.837705	0.777178	0.831112	0.847022	0.846746	0.841783	0.831652	0.845289	0.825739	0.825833	0.822374	0.841273	0.842021	0.83615	0.818462	0.834614	0.838936	0.831532	0.84456	0.812777	0.831526	0.838145
L_para_ATG_E1	0.8098	0.858063	0.782027	0.930612	0.788147	0.800042	0.802531	0.778653	0.879843	0.802662	0.75171	1	0.792232	0.809791	0.806972	0.776438	0.930911	0.7302	0.805455	0.813659	0.887735	0.809834	0.802586	0.745883	0.805217	0.798799	0.810908	0.748662	0.706961	0.797556	0.818523	0.81852	0.80697	0.817552	0.79039	0.847802	0.847766	0.907511	0.845886	0.825824	0.891994	0.871765	0.745028	0.782363	0.751185	0.805935	0.895883	0.914171	0.803875
L_para_B1	0.822334	0.80414	0.802539	0.815812	0.872869	0.817675	0.804494	0.796965	0.812121	0.813926	0.781044	0.803707	1	0.821723	0.820309	0.782947	0.816131	0.741593	0.816602	0.804028	0.816177	0.826913	0.814777	0.748638	0.816557	0.821433	0.817487	0.774513	0.730383	0.807124	0.810408	0.810405	0.820312	0.810164	0.81287	0.798262	0.798545	0.811559	0.810481	0.83057	0.831471	0.789231	0.781876	0.803117	0.771424	0.811599	0.793843	0.811851	0.816619
L_para_BD_II	0.999736	0.810893	0.809138	0.85287	0.811615	0.82171	0.841345	0.814636	0.833124	0.98288	0.792615	0.829214	0.831247	1	0.98256	0.80563	0.852893	0.747746	0.9868	0.820197	0.825258	0.853882	0.969862	0.746229	0.986471	0.817328	0.810284	0.786106	0.737154	0.796566	0.824641	0.824638	0.982926	0.823728	0.816536	0.801146	0.801246	0.837675	0.824445	0.845841	0.850031	0.816259	0.776248	0.809586	0.774087	0.841096	0.815325	0.833331	0.979196
L_para_BL23	0.998664	0.824056	0.825548	0.862384	0.821909	0.828323	0.847511	0.830947	0.844859	0.981365	0.801682	0.841541	0.839808	0.996833	1	0.817082	0.8624	0.754313	0.985395	0.832238	0.839689	0.862478	0.985064	0.758799	0.985065	0.829419	0.819123	0.79601	0.743374	0.806903	0.836623	0.836619	0.999469	0.835308	0.829579	0.81407	0.814109	0.848586	0.830555	0.859111	0.858074	0.830319	0.785876	0.825777	0.785668	0.847873	0.827984	0.846045	0.985257
L_para_BS2_PB5	0.854199	0.821364	0.891779	0.836659	0.834014	0.863167	0.917834	0.833879	0.845736	0.843835	0.813765	0.83863	0.836023	0.854438	0.853243	1	0.836722	0.76655	0.844246	0.841648	0.84388	0.854668	0.843225	0.784497	0.843897	0.882914	0.839488	0.785362	0.744576	0.827222	0.842459	0.842445	0.853283	0.82764	0.910329	0.827419	0.827411	0.834934	0.833342	0.846804	0.834178	0.820456	0.810182	0.896265	0.810619	0.914872	0.812835	0.83126	0.843674
L_para_CACC_566	0.829549	0.856994	0.780516	0.999558	0.808687	0.804479	0.795657	0.786843	0.876089	0.821974	0.754027	0.923298	0.808708	0.829462	0.825533	0.764816	1	0.729447	0.82513	0.809232	0.884774	0.800896	0.82165	0.732361	0.825111	0.795948	0.815513	0.754533	0.719504	0.793205	0.814061	0.813583	0.826041	0.813552	0.790912	0.848942	0.84921	0.906787	0.844394	0.83949	0.897716	0.86628	0.73959	0.781063	0.748672	0.795742	0.896283	0.915251	0.824662
L_para_CAUH35	0.795246	0.790818	0.782482	0.797906	0.781579	0.777397	0.786368	0.776555	0.795183	0.788308	0.778626	0.787677	0.795492	0.793825	0.789506	0.769372	0.797938	1	0.790227	0.778672	0.793279	0.808888	0.784692	0.765236	0.789839	0.78214	0.789335	0.795145	0.850001	0.779576	0.793352	0.793347	0.789579	0.776324	0.782743	0.781935	0.782234	0.789359	0.786753	0.794878	0.798626	0.798696	0.796042	0.782813	0.782318	0.794501	0.777487	0.795545	0.789751
L_para_CBA3611	0.999855	0.813944	0.812824	0.858256	0.814288	0.82483	0.849546	0.823582	0.841261	0.995314	0.791848	0.833786	0.833296	0.997176	0.980139	0.804269	0.858277	0.745851	1	0.825823	0.830236	0.860993	0.981684	0.749675	0.999934	0.816997	0.81878	0.790809	0.739664	0.805877	0.826127	0.826124	0.981122	0.823934	0.821737	0.805272	0.805582	0.84375	0.827952	0.85789	0.852579	0.823814	0.781312	0.812798	0.777192	0.838318	0.819498	0.836987	0.990915
L_para_CIRM_BIA2373	0.809618	0.81083	0.787043	0.829959	0.79874	0.81191	0.820153	0.770861	0.813291	0.804618	0.771802	0.825471	0.796548	0.80864	0.807946	0.781665	0.829959	0.731755	0.808399	1	0.80878	0.79574	0.806424	0.746322	0.808013	0.802048	0.809372	0.760921	0.705202	0.804039	0.811349	0.811344	0.807714	0.814465	0.795839	0.803449	0.803476	0.814635	0.819213	0.817532	0.814359	0.804452	0.758613	0.787549	0.751158	0.844511	0.801226	0.818901	0.80812
L_para_CLP_C10	0.805097	0.843872	0.785292	0.890194	0.801067	0.810984	0.781466	0.785856	0.854998	0.797941	0.758237	0.888231	0.798801	0.804494	0.804556	0.776386	0.890185	0.729827	0.79964	0.803375	1	0.80288	0.799054	0.747794	0.799323	0.82115	0.811491	0.756094	0.703488	0.796044	0.838397	0.838395	0.804556	0.808813	0.801588	0.882814	0.883089	0.868059	0.816672	0.82006	0.871631	0.844828	0.757699	0.786018	0.760179	0.801039	0.856057	0.874288	0.799376
L_para_CLP_Y5	0.850333	0.792217	0.801417	0.824535	0.794496	0.811978	0.812101	0.790047	0.811253	0.845207	0.784981	0.825256	0.838278	0.849739	0.845018	0.79537	0.824552	0.753481	0.84614	0.79483	0.823761	1	0.840798	0.74384	0.846094	0.81567	0.81775	0.777602	0.726871	0.802103	0.812349	0.812343	0.845028	0.799438	0.810545	0.803914	0.804161	0.820034	0.796988	0.807932	0.823659	0.808282	0.767099	0.802281	0.7615	0.808707	0.799585	0.817116	0.846136
L_para_CUDS0725	0.999561	0.830598	0.830283	0.87074	0.830888	0.835742	0.858991	0.839262	0.85215	0.995435	0.807981	0.847592	0.850322	0.997097	0.997987	0.820451	0.870766	0.758424	0.999985	0.842706	0.842775	0.872448	1	0.763982	0.999999	0.833329	0.826803	0.804106	0.748002	0.819279	0.840009	0.840005	0.999002	0.841227	0.838042	0.819195	0.819177	0.857503	0.841139	0.873233	0.859497	0.838207	0.795856	0.830723	0.794361	0.852282	0.831259	0.849701	0.998947
L_para_DM001	0.774546	0.789496	0.796976	0.797722	0.786274	0.785512	0.798924	0.783641	0.799284	0.772262	0.765208	0.803028	0.788708	0.774601	0.773275	0.781206	0.797867	0.760828	0.772305	0.791937	0.809333	0.796941	0.771418	1	0.772332	0.786555	0.78568	0.785032	0.747195	0.780384	0.799261	0.79925	0.773021	0.773053	0.783773	0.800559	0.800621	0.805877	0.80018	0.802126	0.791153	0.805567	0.786326	0.797725	0.767697	0.80776	0.784424	0.801808	0.772238
L_para_DS0725	0.999539	0.813819	0.81467	0.857951	0.817187	0.82461	0.850477	0.82266	0.836824	0.995205	0.794044	0.832752	0.836494	0.995736	0.979012	0.805781	0.858077	0.748179	0.999968	0.826989	0.82716	0.861706	0.980979	0.749087	1	0.818188	0.816818	0.791587	0.741925	0.803947	0.824279	0.824275	0.980005	0.825175	0.822528	0.803962	0.803945	0.841487	0.831066	0.859216	0.847249	0.821262	0.785232	0.815093	0.781277	0.840895	0.81618	0.834225	0.990867
L_para_DS2766	0.830192	0.818287	0.861051	0.83562	0.831519	0.860539	0.855774	0.803965	0.851548	0.820661	0.799494	0.834554	0.839649	0.829582	0.830019	0.8462	0.835666	0.74829	0.822794	0.826655	0.857076	0.83323	0.822609	0.759796	0.82279	1	0.830243	0.783803	0.731655	0.819898	0.842637	0.842627	0.830044	0.82574	0.876339	0.857051	0.857073	0.828689	0.809532	0.840938	0.827043	0.808193	0.790622	0.865137	0.793609	0.881949	0.816343	0.834496	0.822319
L_para_E	0.804234	0.806685	0.760875	0.829956	0.775321	0.799387	0.775494	0.756463	0.797601	0.800193	0.775209	0.817837	0.818192	0.803661	0.795011	0.757299	0.829953	0.737592	0.801889	0.790444	0.822696	0.811312	0.792884	0.715572	0.801107	0.806024	1	0.757958	0.719066	0.860212	0.811317	0.811326	0.795008	0.807058	0.808168	0.808973	0.808958	0.809443	0.788591	0.798998	0.815589	0.797427	0.739445	0.76103	0.744605	0.786348	0.793228	0.810678	0.80137
L_para_EG9	0.805594	0.779936	0.785007	0.795816	0.775442	0.784076	0.797322	0.776841	0.79275	0.803163	0.810026	0.786934	0.799716	0.805164	0.802366	0.763966	0.795813	0.774395	0.803859	0.795191	0.793424	0.807708	0.800296	0.766416	0.803513	0.791731	0.787512	1	0.767127	0.790175	0.79489	0.794897	0.802393	0.772814	0.792526	0.796159	0.796122	0.783911	0.776764	0.810928	0.797376	0.788668	0.80068	0.782152	0.789937	0.795951	0.770721	0.786474	0.803454
L_para_FAM18149	0.779939	0.766634	0.756586	0.780626	0.77134	0.749415	0.7616	0.75404	0.768154	0.776052	0.768867	0.76318	0.784022	0.778521	0.771397	0.746213	0.780775	0.847206	0.776767	0.750877	0.764843	0.782524	0.768489	0.751644	0.776469	0.765214	0.765241	0.787098	1	0.759203	0.752355	0.752344	0.771737	0.756562	0.757187	0.761201	0.76117	0.761591	0.755985	0.784905	0.779099	0.766858	0.778497	0.757115	0.778386	0.770802	0.749526	0.767485	0.774391
L_para_FMT2	0.805623	0.823985	0.789643	0.828111	0.801168	0.80899	0.802021	0.789833	0.82615	0.804034	0.784726	0.82573	0.829579	0.805806	0.803923	0.788242	0.828434	0.751461	0.805434	0.817498	0.828256	0.81606	0.804012	0.749175	0.805185	0.820232	0.885751	0.77464	0.72865	1	0.821385	0.821382	0.80415	0.803271	0.823601	0.817124	0.816927	0.829832	0.819971	0.837654	0.822533	0.822498	0.775168	0.790449	0.763662	0.810358	0.813405	0.831473	0.805218
L_para_FX_6	0.822273	0.816139	0.808646	0.84007	0.804297	0.832385	0.801426	0.812177	0.829171	0.813504	0.790153	0.833759	0.823341	0.821951	0.821678	0.791689	0.840064	0.75618	0.815959	0.824464	0.863233	0.815726	0.815643	0.764201	0.815644	0.830909	0.823143	0.781671	0.717004	0.809348	1	0.999635	0.822006	0.801454	0.818601	0.838661	0.83875	0.826492	0.812803	0.819995	0.830573	0.818314	0.781381	0.80948	0.765361	0.814931	0.817915	0.834563	0.815874
L_para_FX_6_1	0.832223	0.830802	0.816825	0.852886	0.816601	0.846796	0.812828	0.820884	0.841899	0.823457	0.800317	0.846234	0.832613	0.831903	0.83187	0.806532	0.852882	0.758687	0.825898	0.835354	0.873372	0.82716	0.825584	0.770947	0.825585	0.840667	0.834199	0.782385	0.72673	0.820708	0.999981	1	0.831954	0.806892	0.826979	0.840808	0.841121	0.838754	0.823546	0.829656	0.842515	0.825873	0.787135	0.817468	0.778157	0.827325	0.829287	0.846755	0.825802
L_para_GM_080	0.999205	0.816686	0.816609	0.851279	0.814091	0.81953	0.832435	0.812889	0.827461	0.962592	0.792951	0.829486	0.834145	0.997091	0.999442	0.812787	0.851368	0.748032	0.966581	0.81756	0.828027	0.849496	0.966259	0.742907	0.96626	0.822788	0.803442	0.781613	0.731462	0.794331	0.826974	0.826971	1	0.823128	0.815214	0.804523	0.804798	0.834234	0.82153	0.842722	0.846373	0.812317	0.774527	0.817052	0.77561	0.842972	0.815626	0.833899	0.966346
L_para_GR0548	0.855046	0.846656	0.810601	0.866948	0.840483	0.843488	0.832889	0.810589	0.848078	0.845754	0.801113	0.866031	0.843717	0.853179	0.853613	0.80438	0.867005	0.764266	0.850043	0.856004	0.853618	0.826696	0.848513	0.767755	0.849997	0.839785	0.846472	0.780947	0.740197	0.821783	0.827378	0.827388	0.853649	1	0.824476	0.841485	0.841526	0.852256	0.846388	0.855572	0.865626	0.837203	0.791448	0.811266	0.797013	0.846722	0.835155	0.853979	0.849603
L_para_GR0562	0.83437	0.825294	0.875157	0.835893	0.822666	0.860119	0.901209	0.832365	0.852177	0.830782	0.812986	0.830611	0.842545	0.834338	0.834787	0.88382	0.835892	0.7614	0.830785	0.832062	0.844117	0.835356	0.831183	0.767889	0.830781	0.885121	0.839872	0.796833	0.735994	0.831429	0.836921	0.83691	0.834803	0.816982	1	0.83567	0.835738	0.835124	0.822023	0.849763	0.833936	0.820008	0.804576	0.879523	0.792751	0.912545	0.818112	0.83665	0.830774
L_para_HD1_7	0.823631	0.867222	0.81823	0.904696	0.823513	0.844653	0.821019	0.809737	0.867437	0.816861	0.789898	0.899456	0.834646	0.822979	0.823105	0.805583	0.904687	0.760978	0.819303	0.837651	0.936841	0.831855	0.818725	0.783398	0.818963	0.868076	0.849236	0.798889	0.740492	0.832529	0.859849	0.859832	0.823107	0.842282	0.843936	1	0.999122	0.879026	0.851157	0.841657	0.868839	0.864173	0.78474	0.82051	0.792825	0.84097	0.873207	0.89254	0.819243
L_para_HDS_01	0.827178	0.867035	0.820294	0.904293	0.825836	0.845224	0.819231	0.810836	0.864529	0.819046	0.7934	0.899599	0.832881	0.826458	0.826821	0.805922	0.904283	0.763407	0.82149	0.838218	0.93658	0.83118	0.821144	0.782909	0.821151	0.868715	0.849144	0.796885	0.747229	0.830951	0.85985	0.85984	0.826885	0.842084	0.84078	0.999612	1	0.876989	0.852929	0.843598	0.869115	0.863217	0.787395	0.822436	0.794701	0.841597	0.87298	0.892113	0.821364
L_para_HL182	0.831121	0.888957	0.790958	0.928384	0.80644	0.811568	0.818098	0.802642	0.903645	0.826729	0.757267	0.921909	0.814123	0.831114	0.829146	0.782796	0.928378	0.744964	0.82975	0.822425	0.886847	0.815626	0.827883	0.767738	0.829423	0.809737	0.815532	0.759271	0.718283	0.814997	0.823507	0.82351	0.829148	0.819489	0.807212	0.849601	0.84961	1	0.873653	0.850704	0.90812	0.900333	0.762876	0.791397	0.748588	0.81182	0.910016	0.928332	0.82928
L_para_HP_B1337	0.836791	0.888722	0.816774	0.880714	0.826622	0.825257	0.851355	0.794256	0.852915	0.830176	0.792228	0.873348	0.829107	0.836784	0.830027	0.798556	0.880713	0.751534	0.832905	0.837833	0.848743	0.819081	0.825616	0.768592	0.832574	0.811082	0.834599	0.763692	0.723339	0.826202	0.822736	0.822731	0.829848	0.827852	0.811382	0.837774	0.837763	0.885601	1	0.839322	0.86738	0.874505	0.798109	0.817667	0.780176	0.839374	0.868248	0.886478	0.82728
L_para_IBB3423	0.820223	0.806704	0.787857	0.832826	0.799607	0.798913	0.817408	0.785081	0.838588	0.816803	0.75605	0.827884	0.81007	0.819773	0.818046	0.771856	0.833142	0.727842	0.82006	0.806957	0.817117	0.786392	0.81807	0.745231	0.819749	0.804833	0.785822	0.767748	0.717975	0.805265	0.797236	0.796988	0.818073	0.800626	0.79721	0.796166	0.796188	0.826662	0.803768	1	0.832043	0.808546	0.765275	0.789167	0.754313	0.821844	0.80548	0.82316	0.820041
L_para_IIA	0.829337	0.87284	0.779042	0.905721	0.820002	0.809551	0.803325	0.778576	0.885261	0.82095	0.765609	0.904207	0.826742	0.829008	0.824109	0.771714	0.90601	0.744065	0.824049	0.804531	0.878172	0.818345	0.818715	0.738027	0.823706	0.804417	0.815417	0.762419	0.727952	0.800502	0.815953	0.815961	0.824413	0.822914	0.799429	0.829365	0.829417	0.895915	0.83943	0.84613	1	0.873736	0.756488	0.77946	0.750896	0.809995	0.878408	0.896638	0.820906
L_para_IJH_SONE68	0.809166	0.865443	0.780674	0.888944	0.78999	0.795911	0.806035	0.772264	0.871161	0.806081	0.752113	0.888576	0.794054	0.809212	0.808391	0.771149	0.888957	0.745592	0.809194	0.809406	0.861482	0.814653	0.808327	0.758681	0.80887	0.794721	0.806747	0.756936	0.717919	0.808731	0.813903	0.813892	0.808388	0.807001	0.794661	0.83729	0.837333	0.897771	0.855774	0.82889	0.885934	1	0.764412	0.78122	0.746306	0.801563	0.874339	0.892636	0.808937
L_para_JCM_8130	0.808787	0.798024	0.812286	0.801711	0.813738	0.812584	0.827943	0.80535	0.810808	0.806833	0.809931	0.799656	0.825744	0.808804	0.80456	0.796448	0.801711	0.785795	0.806837	0.800703	0.810445	0.816785	0.802459	0.779366	0.806811	0.813669	0.815453	0.810085	0.766454	0.808365	0.810216	0.810204	0.804468	0.794031	0.81326	0.79575	0.79573	0.802064	0.822931	0.827684	0.80973	0.805318	1	0.810519	0.877461	0.831103	0.788401	0.806626	0.803733
L_para_KCKM_0245	0.835388	0.81142	0.992832	0.831527	0.821192	0.855082	0.895267	0.829422	0.838928	0.828683	0.805495	0.827121	0.837044	0.835406	0.835583	0.871152	0.831587	0.761199	0.828743	0.817338	0.833499	0.840748	0.829032	0.778986	0.828699	0.877359	0.822119	0.780738	0.73075	0.810144	0.8326	0.832591	0.835621	0.812416	0.887766	0.823198	0.823274	0.819718	0.830983	0.838636	0.826819	0.811688	0.803544	1	0.796952	0.896161	0.818327	0.836284	0.828719
L_para_KL1	0.83547	0.817451	0.838753	0.838912	0.819675	0.836646	0.838765	0.81275	0.821615	0.832487	0.834072	0.829878	0.839315	0.835429	0.833825	0.822895	0.839002	0.791917	0.832579	0.814955	0.838922	0.843389	0.830606	0.779546	0.832304	0.842752	0.842696	0.821233	0.784144	0.817154	0.825554	0.825551	0.833896	0.827253	0.830824	0.832187	0.832217	0.810449	0.830034	0.847191	0.830486	0.812595	0.906217	0.83691	1	0.83706	0.81056	0.829051	0.83117
L_para_L1	0.770326	0.747982	0.795934	0.759198	0.749317	0.775064	0.858269	0.741639	0.775225	0.759721	0.724007	0.760834	0.748897	0.769586	0.764668	0.794012	0.759218	0.690714	0.764213	0.789347	0.760417	0.753852	0.759008	0.710115	0.763914	0.798397	0.747617	0.712904	0.666747	0.740038	0.751589	0.751581	0.764971	0.753159	0.816353	0.750769	0.750755	0.750755	0.759119	0.778243	0.756382	0.740508	0.737162	0.800911	0.712927	1	0.736133	0.752766	0.759735
L_para_L14	0.846661	0.912087	0.823803	0.965906	0.829016	0.838852	0.830058	0.811009	0.92645	0.83917	0.791049	0.958831	0.838286	0.846362	0.845702	0.799539	0.965895	0.766129	0.842171	0.843891	0.917846	0.83779	0.8412	0.776088	0.841827	0.837375	0.841943	0.782324	0.74232	0.840598	0.856921	0.856919	0.845745	0.845914	0.830506	0.886351	0.886414	0.952304	0.897111	0.870044	0.934201	0.91935	0.788537	0.824726	0.783029	0.832584	1	0.99958	0.84212
L_para_L9	0.846259	0.908621	0.82344	0.963672	0.826664	0.837891	0.828473	0.809631	0.921473	0.838873	0.787882	0.957342	0.83273	0.84597	0.845329	0.800247	0.963662	0.765114	0.841797	0.839588	0.916398	0.836707	0.840851	0.776309	0.841462	0.832757	0.839069	0.779559	0.740842	0.837028	0.853273	0.853267	0.845368	0.841229	0.826737	0.882426	0.882504	0.951383	0.894466	0.865073	0.928316	0.916533	0.785954	0.824378	0.779616	0.82889	0.978627	1	0.841751
L_para_LC2W	0.999485	0.821509	0.820136	0.864562	0.819389	0.828006	0.85017	0.830769	0.849096	0.995548	0.799306	0.839339	0.841539	0.998147	0.988495	0.810529	0.864827	0.758122	0.999282	0.83253	0.836993	0.868377	0.989269	0.754695	0.998951	0.827271	0.825514	0.797866	0.74712	0.812379	0.832667	0.832664	0.989143	0.831724	0.828204	0.811251	0.811291	0.85095	0.830516	0.864821	0.856736	0.83133	0.788413	0.821043	0.7866	0.841563	0.825368	0.843004	1
L_para_LC355	0.828054	0.866331	0.807427	0.87258	0.818393	0.819381	0.833294	0.784416	0.845283	0.825264	0.792131	0.868414	0.826796	0.828274	0.817928	0.784628	0.872699	0.750287	0.828127	0.830672	0.84998	0.823145	0.818167	0.759595	0.827845	0.818032	0.833261	0.768363	0.725262	0.83989	0.822774	0.822771	0.817924	0.805549	0.814051	0.837573	0.837548	0.873593	0.925318	0.843181	0.853721	0.854952	0.788803	0.808238	0.770648	0.822167	0.858689	0.877036	0.821969
L_para_LMG_19719	0.805652	0.792447	0.794214	0.802327	0.803306	0.801835	0.793969	0.784343	0.812637	0.803481	0.81574	0.798666	0.817954	0.805537	0.800754	0.787586	0.802577	0.795184	0.804352	0.798368	0.81829	0.821698	0.799753	0.785106	0.803939	0.815893	0.820328	0.834718	0.784929	0.80888	0.815115	0.815107	0.800806	0.794895	0.803101	0.803691	0.803676	0.801881	0.791641	0.82476	0.811513	0.801124	0.886711	0.792256	0.867912	0.805004	0.789741	0.80932	0.803683
L_para_LOCK919	0.820643	0.80567	0.801134	0.814771	0.873043	0.816072	0.804641	0.797326	0.81118	0.812438	0.780075	0.801831	0.998967	0.820321	0.819013	0.781295	0.814611	0.744208	0.815116	0.803667	0.814525	0.826304	0.813653	0.746564	0.815048	0.8222	0.815491	0.773717	0.729949	0.806515	0.809781	0.809776	0.819016	0.808679	0.81248	0.797672	0.797654	0.81145	0.813225	0.830194	0.831223	0.787998	0.785087	0.801424	0.774568	0.810597	0.793594	0.811063	0.815127
L_para_LPC100	0.833757	0.874341	0.802498	0.878011	0.816385	0.810661	0.83432	0.783418	0.851871	0.828138	0.779634	0.866847	0.822517	0.83325	0.82515	0.781631	0.878006	0.748435	0.830966	0.826054	0.841964	0.817432	0.822037	0.757221	0.830625	0.803298	0.834862	0.767848	0.724008	0.821195	0.816122	0.816123	0.825113	0.820798	0.807543	0.832402	0.832383	0.875713	0.934885	0.836883	0.864671	0.858234	0.786694	0.803162	0.76741	0.825933	0.865536	0.882906	0.825639
L_para_Lp02	0.840009	0.879483	0.790429	0.934625	0.808458	0.818838	0.820788	0.801304	0.891507	0.837135	0.767967	0.935078	0.809172	0.840005	0.83781	0.788824	0.9347	0.745037	0.84004	0.829258	0.895609	0.815195	0.838158	0.75011	0.840003	0.80553	0.830287	0.763924	0.724845	0.810363	0.829407	0.829403	0.838137	0.836276	0.804952	0.851357	0.851354	0.934301	0.863994	0.843648	0.924078	0.899543	0.756413	0.790947	0.762879	0.817747	0.896497	0.915553	0.838671
L_para_Lpc10	0.8382	0.83533	0.822922	0.836754	0.94326	0.852868	0.830705	0.822924	0.84155	0.83261	0.80383	0.83213	0.901282	0.837821	0.837405	0.808362	0.836822	0.773475	0.835036	0.837122	0.858343	0.830127	0.834523	0.775685	0.835031	0.847481	0.830035	0.787992	0.748443	0.82168	0.841322	0.841318	0.837403	0.846878	0.836272	0.833685	0.833708	0.838693	0.841235	0.847858	0.856902	0.829843	0.814296	0.823886	0.792149	0.836203	0.819523	0.838256	0.834685
L_para_MGB0245	0.817214	0.791345	0.953612	0.810345	0.795778	0.832519	0.864072	0.800321	0.817779	0.81013	0.785587	0.804453	0.815128	0.81723	0.815322	0.838403	0.810431	0.74592	0.810886	0.795204	0.812498	0.819648	0.809157	0.749621	0.810609	0.856192	0.806695	0.761731	0.715849	0.79447	0.812423	0.812415	0.815387	0.791065	0.865284	0.801113	0.801089	0.800772	0.801864	0.816991	0.805653	0.796856	0.771637	0.960419	0.763668	0.870334	0.794978	0.812479	0.810551
L_para_MGB0625	0.817415	0.803989	0.838084	0.815362	0.79025	0.825484	0.898747	0.794192	0.828199	0.806615	0.769836	0.816521	0.800077	0.816723	0.814567	0.844481	0.815346	0.728058	0.810953	0.825726	0.820969	0.816831	0.808309	0.742646	0.810638	0.845963	0.796823	0.760685	0.7023	0.796796	0.814588	0.814592	0.814619	0.797578	0.874473	0.815155	0.815425	0.812995	0.804093	0.830174	0.811685	0.803143	0.757067	0.842743	0.747372	0.919867	0.791256	0.809012	0.810244
L_para_MGB0734	0.795879	0.79424	0.791118	0.805211	0.790108	0.820296	0.800547	0.762053	0.792495	0.788794	0.762776	0.801231	0.795283	0.795706	0.787763	0.780376	0.805444	0.727214	0.79075	0.787403	0.8245	0.800271	0.78303	0.726588	0.790417	0.827306	0.806709	0.748591	0.701711	0.79006	0.810232	0.810224	0.788071	0.781139	0.820076	0.802313	0.802623	0.792948	0.795077	0.785093	0.800151	0.79115	0.757136	0.791988	0.746423	0.811947	0.784968	0.802783	0.78512
L_para_MGB0747	0.835888	0.893552	0.799804	0.931611	0.807477	0.82208	0.817158	0.791877	0.901925	0.828904	0.766835	0.928104	0.814617	0.83588	0.828762	0.779793	0.931608	0.747851	0.831949	0.825816	0.887088	0.812207	0.824802	0.757739	0.831606	0.817256	0.818496	0.756943	0.720255	0.822911	0.82784	0.827837	0.828757	0.82467	0.809194	0.852204	0.852222	0.93764	0.884082	0.846966	0.909081	0.900006	0.766475	0.800357	0.757115	0.821004	0.922521	0.941516	0.8267
L_para_MGB0761	0.82851	0.886095	0.795498	0.927992	0.802796	0.817196	0.811815	0.786521	0.89421	0.820943	0.757737	0.92274	0.808082	0.828446	0.82135	0.777961	0.927988	0.743125	0.823963	0.818068	0.883997	0.805633	0.81706	0.755514	0.823636	0.808173	0.811921	0.752051	0.716113	0.816621	0.823211	0.823214	0.821405	0.816998	0.801287	0.84878	0.848811	0.937291	0.881368	0.836814	0.899702	0.897567	0.759855	0.796087	0.749989	0.814147	0.916742	0.935966	0.818864
L_para_MGL98	0.806818	0.826276	0.79029	0.830576	0.801117	0.807461	0.803037	0.790967	0.82598	0.805601	0.784007	0.829571	0.828043	0.807049	0.806036	0.788765	0.830892	0.750128	0.806882	0.817286	0.830976	0.815837	0.805829	0.751788	0.806583	0.817871	0.88462	0.775418	0.728943	0.999192	0.821468	0.821467	0.80611	0.804116	0.824957	0.81875	0.818731	0.831107	0.821351	0.839517	0.823352	0.822573	0.775271	0.790767	0.76018	0.809161	0.815866	0.83361	0.806821
L_para_MGYG_HGUT_02388	0.846259	0.908621	0.82344	0.963672	0.826664	0.837891	0.828473	0.809631	0.921473	0.838873	0.787882	0.957342	0.83273	0.84597	0.845329	0.800247	0.963662	0.765114	0.841797	0.839588	0.916398	0.836707	0.840851	0.776309	0.841462	0.832757	0.839069	0.779559	0.740842	0.837028	0.853273	0.853267	0.845368	0.841229	0.826737	0.882426	0.882504	0.951383	0.894466	0.865073	0.928316	0.916533	0.785954	0.824378	0.779616	0.82889	0.978627	1	0.841751
L_para_MYA5	0.820945	0.880311	0.795677	0.887289	0.823746	0.81639	0.81999	0.788033	0.856846	0.815374	0.781756	0.878348	0.822973	0.820972	0.819467	0.799258	0.887336	0.75176	0.81869	0.834791	0.856211	0.825052	0.817426	0.76771	0.818362	0.814595	0.838924	0.756906	0.7232	0.828737	0.828037	0.828035	0.819515	0.826996	0.813542	0.839972	0.840032	0.895224	0.898664	0.83028	0.870088	0.873005	0.781469	0.796623	0.762609	0.82147	0.864674	0.88313	0.818029
L_para_N1115	0.825138	0.792217	0.794999	0.805761	0.810254	0.808084	0.802145	0.784476	0.796356	0.819551	0.798143	0.790892	0.821464	0.825084	0.814818	0.784069	0.805953	0.787218	0.819566	0.781885	0.801584	0.814839	0.809558	0.767128	0.819627	0.806725	0.805612	0.804716	0.785288	0.793351	0.79248	0.792477	0.814828	0.787265	0.79818	0.789656	0.789947	0.799854	0.802998	0.818561	0.811964	0.791503	0.864404	0.793606	0.861408	0.807532	0.783322	0.801186	0.815384
L_para_NFFJ04	0.794102	0.790098	0.768348	0.791838	0.781308	0.792726	0.790836	0.766506	0.781193	0.789115	0.761894	0.791888	0.814006	0.79388	0.772096	0.765839	0.792345	0.746081	0.790521	0.76744	0.792772	0.801798	0.76845	0.741781	0.789524	0.783717	0.844778	0.74326	0.720678	0.834311	0.79132	0.791319	0.772148	0.776494	0.780403	0.780965	0.781085	0.794654	0.798484	0.784243	0.807671	0.788674	0.762044	0.769305	0.749798	0.79321	0.773849	0.790647	0.774867
L_para_NJ	0.833755	0.885525	0.806595	0.945693	0.812973	0.825267	0.827369	0.804833	0.90938	0.830855	0.774475	0.946103	0.813962	0.833988	0.833709	0.798057	0.946022	0.743553	0.834077	0.843294	0.931881	0.826746	0.833739	0.773101	0.833742	0.827894	0.831263	0.77464	0.717902	0.824136	0.856233	0.856231	0.833791	0.835992	0.813826	0.879281	0.879258	0.926473	0.873861	0.854527	0.915013	0.900456	0.774201	0.80718	0.779089	0.829138	0.9097	0.928542	0.833999
L_para_NTU_101	0.841878	0.82435	0.82482	0.858031	0.830091	0.827418	0.850926	0.819745	0.844516	0.839696	0.801131	0.844504	0.828553	0.841416	0.840319	0.815681	0.858121	0.751323	0.842226	0.823195	0.849294	0.82066	0.840665	0.763932	0.842215	0.817708	0.819186	0.78142	0.740896	0.805289	0.818143	0.817879	0.840649	0.83286	0.830782	0.8209	0.820966	0.833306	0.846748	0.918591	0.848695	0.826151	0.791021	0.825484	0.794526	0.840006	0.824277	0.840861	0.841655
L_para_S135_24W	0.832613	0.836105	0.816266	0.859996	0.855528	0.82957	0.844097	0.79598	0.855723	0.828919	0.787621	0.854757	0.861026	0.831495	0.830447	0.804429	0.860014	0.750226	0.832586	0.832893	0.851977	0.817443	0.831269	0.757637	0.832567	0.848125	0.833127	0.780435	0.716626	0.818783	0.833191	0.83319	0.830876	0.831975	0.835712	0.837116	0.837431	0.836463	0.829781	0.868688	0.845732	0.823742	0.787518	0.81698	0.790982	0.849145	0.824517	0.84281	0.832011
L_para_SCB0563	0.851422	0.85762	0.845202	0.859238	0.922148	0.86029	0.859333	0.849448	0.859443	0.851061	0.816802	0.851233	0.956241	0.85143	0.851456	0.837977	0.859234	0.783493	0.851406	0.860747	0.857894	0.858628	0.851402	0.81835	0.851402	0.868186	0.851653	0.803001	0.764109	0.845006	0.846652	0.846647	0.851454	0.852424	0.861967	0.840256	0.840278	0.871363	0.865892	0.868721	0.863606	0.846362	0.8313	0.84581	0.818585	0.861272	0.839951	0.85875	0.851437
L_para_SMN_LBK	0.830404	0.879735	0.808494	0.877607	0.823177	0.81819	0.843955	0.785386	0.846269	0.82389	0.786663	0.865736	0.823498	0.829957	0.822286	0.791207	0.877929	0.74821	0.826577	0.828855	0.841896	0.814903	0.818136	0.759218	0.826041	0.804706	0.833015	0.76015	0.720127	0.818593	0.816737	0.816476	0.822113	0.82142	0.804525	0.830971	0.830961	0.876797	0.987329	0.839877	0.863136	0.866553	0.789804	0.809194	0.772873	0.832314	0.861542	0.87949	0.821229
L_para_SRCM103299	0.824091	0.873834	0.787115	0.889079	0.813795	0.815128	0.81187	0.775345	0.840782	0.817436	0.773123	0.87675	0.821673	0.824079	0.819194	0.785012	0.889099	0.737602	0.820157	0.822755	0.841071	0.807265	0.814715	0.74055	0.819532	0.808481	0.837698	0.753029	0.727321	0.822965	0.820858	0.820857	0.819221	0.813847	0.807755	0.830581	0.830872	0.878454	0.885397	0.830161	0.869462	0.863384	0.757256	0.787768	0.748725	0.812259	0.866105	0.883249	0.819897
L_para_S_NA5	0.8324	0.881331	0.809644	0.879115	0.824612	0.820163	0.845379	0.787025	0.847969	0.825582	0.78779	0.867087	0.824736	0.831998	0.82368	0.792212	0.87912	0.748792	0.828563	0.83089	0.843153	0.816283	0.819614	0.76111	0.828001	0.806287	0.833375	0.761323	0.720859	0.820367	0.817812	0.81756	0.823508	0.823007	0.805883	0.832642	0.832631	0.878342	0.989115	0.839594	0.864594	0.868073	0.790868	0.810512	0.774355	0.833232	0.863104	0.881105	0.822724
L_para_S_NB	0.830123	0.879706	0.808166	0.876327	0.822499	0.817712	0.843533	0.78493	0.845486	0.823612	0.785896	0.864624	0.823016	0.829677	0.821943	0.791248	0.876649	0.747832	0.826298	0.829036	0.841068	0.814185	0.817809	0.758939	0.825763	0.803373	0.833052	0.759413	0.719759	0.818853	0.816421	0.816159	0.821784	0.820932	0.803631	0.829842	0.82983	0.875909	0.986588	0.83989	0.862539	0.866363	0.789789	0.808862	0.772565	0.831834	0.860353	0.878295	0.820951
L_para_TCI727	0.818371	0.803212	0.810587	0.822161	0.804286	0.812889	0.802224	0.797468	0.8048	0.810642	0.825924	0.809837	0.833631	0.818118	0.816199	0.779603	0.822166	0.771491	0.810914	0.79696	0.821088	0.815412	0.808729	0.751356	0.810884	0.810331	0.813024	0.842855	0.757681	0.805203	0.821933	0.821669	0.816262	0.797696	0.815387	0.8021	0.802107	0.805327	0.795969	0.825316	0.817209	0.794202	0.813359	0.8076	0.804028	0.806082	0.793082	0.811242	0.810656
L_para_TCS	0.999199	0.808864	0.807485	0.851269	0.808919	0.818596	0.838462	0.81008	0.828885	0.98214	0.786895	0.826458	0.831235	0.996496	0.980332	0.801465	0.851282	0.74312	0.986142	0.815791	0.821815	0.850864	0.96779	0.738804	0.985839	0.813974	0.80719	0.777021	0.733249	0.794507	0.819505	0.819502	0.980715	0.818028	0.810234	0.799395	0.799683	0.83408	0.821431	0.845135	0.843051	0.810719	0.774376	0.807902	0.770993	0.835495	0.811231	0.829485	0.97761
L_para_TD_062	0.80098	0.806248	0.799486	0.805734	0.786347	0.783342	0.800896	0.77994	0.793304	0.795665	0.798501	0.802313	0.795774	0.800268	0.798481	0.785104	0.805358	0.865879	0.796661	0.788052	0.804385	0.818855	0.794776	0.784771	0.796634	0.792633	0.803539	0.802708	0.898333	0.800214	0.793624	0.793617	0.798504	0.78167	0.787512	0.798599	0.798608	0.793557	0.801273	0.807502	0.810191	0.805132	0.814149	0.79998	0.815405	0.808995	0.786417	0.803766	0.796064
L_para_TK1501	0.841461	0.861394	0.839795	0.860868	0.92665	0.857072	0.854347	0.831052	0.851708	0.837033	0.808788	0.865118	0.896186	0.841094	0.84141	0.830606	0.860877	0.773309	0.839367	0.853854	0.873275	0.851979	0.839329	0.800658	0.83933	0.862598	0.842685	0.800529	0.751803	0.840712	0.846892	0.846884	0.841408	0.843314	0.843131	0.855465	0.855504	0.866489	0.874221	0.861812	0.874217	0.852341	0.825807	0.840412	0.809127	0.862754	0.848661	0.868183	0.839286
L_para_TK_P4A	0.830417	0.796104	0.822617	0.822117	0.816281	0.819108	0.828163	0.988254	0.81522	0.827009	0.783061	0.817117	0.820467	0.830485	0.829836	0.80136	0.822271	0.7536	0.829108	0.798574	0.824322	0.823157	0.828811	0.761899	0.829083	0.811842	0.809495	0.776785	0.735026	0.798692	0.822548	0.822539	0.82986	0.799246	0.827999	0.797881	0.797879	0.826193	0.797757	0.829623	0.822212	0.799538	0.790446	0.823049	0.773073	0.824644	0.791149	0.809362	0.828918
L_para_TMW_1_1434	0.823107	0.829033	0.7975	0.830979	0.805909	0.807668	0.839422	0.784139	0.840058	0.82089	0.773399	0.824657	0.808318	0.822679	0.818484	0.784508	0.831244	0.747436	0.823418	0.809444	0.820443	0.799141	0.818787	0.747665	0.822738	0.802539	0.796209	0.76548	0.721934	0.791854	0.795591	0.795592	0.818511	0.806445	0.81049	0.797146	0.797441	0.836209	0.843689	0.914301	0.83479	0.826709	0.774687	0.79844	0.764416	0.830539	0.819344	0.837088	0.821537
L_para_VHProbi_F11	0.839919	0.868216	0.794659	0.999576	0.808801	0.81113	0.805554	0.800329	0.885718	0.832496	0.758513	0.941035	0.810816	0.839934	0.839099	0.775259	0.999615	0.738756	0.835797	0.820047	0.898106	0.81093	0.834936	0.747869	0.835245	0.80167	0.820079	0.760139	0.728666	0.800905	0.826919	0.826911	0.839158	0.823304	0.796772	0.863266	0.863259	0.922281	0.858746	0.84385	0.904448	0.881926	0.751118	0.795265	0.758953	0.805405	0.911292	0.930633	0.83557
L_para_VHProbi_F22	0.999993	0.808769	0.808384	0.851213	0.809504	0.818819	0.839874	0.810338	0.82895	0.982892	0.786761	0.826923	0.831949	0.997178	0.980813	0.80224	0.8512	0.743435	0.986548	0.815937	0.8222	0.851051	0.968272	0.739475	0.986524	0.813554	0.807273	0.777798	0.732244	0.794997	0.819485	0.819482	0.981209	0.818257	0.810389	0.799414	0.799689	0.833732	0.82144	0.845013	0.843402	0.810488	0.77359	0.80878	0.771013	0.836329	0.811051	0.829318	0.977901
L_para_VHProbi_M56	0.842589	0.824877	0.832788	0.860088	0.820992	0.84136	0.835727	0.824658	0.837829	0.834179	0.788537	0.841453	0.831938	0.842816	0.842528	0.805356	0.860112	0.753211	0.837154	0.817185	0.866099	0.814167	0.836775	0.764797	0.836826	0.830093	0.821182	0.78883	0.735205	0.803173	0.830835	0.83083	0.842536	0.831813	0.844251	0.835233	0.835548	0.835288	0.817574	0.925606	0.848125	0.822123	0.801486	0.833991	0.795054	0.836562	0.819559	0.83698	0.837156
L_para_VHProbi_O44	0.798241	0.837401	0.748832	0.856368	0.769504	0.783155	0.775558	0.745739	0.845018	0.789244	0.731799	0.85471	0.78462	0.797933	0.785088	0.749593	0.856339	0.725707	0.792918	0.785707	0.834684	0.7826	0.780152	0.726328	0.792093	0.791438	0.792428	0.736081	0.706415	0.783623	0.782028	0.782029	0.785086	0.786135	0.775963	0.82391	0.823937	0.871954	0.825557	0.804825	0.852066	0.848055	0.732968	0.749712	0.723861	0.787633	0.840675	0.857255	0.783679
L_para_VHProbi_OF10	0.833144	0.885334	0.808982	0.945876	0.814905	0.826228	0.829504	0.806057	0.910635	0.830305	0.775725	0.94776	0.817803	0.833151	0.832876	0.799554	0.945907	0.745232	0.833234	0.846883	0.937046	0.829096	0.832892	0.772596	0.832901	0.829591	0.832267	0.773877	0.719488	0.822932	0.856604	0.856603	0.832884	0.837122	0.816119	0.882127	0.882152	0.927757	0.873783	0.855632	0.914491	0.902598	0.776396	0.80937	0.779	0.831458	0.91178	0.930334	0.833231
L_para_WX322	0.805517	0.860654	0.762454	0.891029	0.775672	0.796406	0.780605	0.758844	0.870963	0.79814	0.739804	0.885641	0.790948	0.805016	0.795325	0.748621	0.891206	0.721728	0.801007	0.798797	0.869794	0.786237	0.790813	0.732133	0.800408	0.795953	0.800899	0.746455	0.702929	0.795469	0.805059	0.805046	0.795361	0.79607	0.789879	0.833646	0.833898	0.892931	0.837489	0.814875	0.884275	0.866761	0.745407	0.762994	0.725938	0.793095	0.873469	0.891344	0.795241
L_para_XJ_003	0.838316	0.82991	0.832746	0.84056	0.856427	0.850594	0.84835	0.836827	0.850888	0.837988	0.825611	0.841194	0.856064	0.838278	0.836987	0.828412	0.840842	0.796554	0.838273	0.844014	0.853402	0.847288	0.836795	0.802774	0.838244	0.850482	0.837525	0.803488	0.77114	0.836553	0.851538	0.851529	0.836892	0.838225	0.843096	0.836184	0.836225	0.842709	0.846381	0.856152	0.846823	0.831849	0.857014	0.832881	0.832342	0.846874	0.82588	0.843374	0.836545
L_para_YGRT25	0.999747	0.813736	0.814545	0.858933	0.813934	0.826483	0.849861	0.822967	0.840094	0.995719	0.792994	0.833092	0.834385	0.996658	0.979632	0.805996	0.859186	0.748355	0.999888	0.825982	0.82891	0.862394	0.981484	0.749443	0.999632	0.818051	0.818657	0.791847	0.741384	0.805855	0.826773	0.82677	0.980616	0.825337	0.822981	0.805528	0.805528	0.842932	0.82931	0.858127	0.850187	0.822582	0.784567	0.815203	0.78059	0.83964	0.818677	0.836516	0.990625
L_para_ZFM54	0.832716	0.836867	0.820938	0.837545	0.889233	0.846384	0.831568	0.818681	0.8413	0.826099	0.802391	0.829372	0.928578	0.832197	0.832658	0.818333	0.837846	0.768964	0.828905	0.832	0.849311	0.830313	0.828895	0.773443	0.828901	0.860265	0.839597	0.776154	0.740546	0.828556	0.851049	0.851043	0.832659	0.831149	0.843332	0.833472	0.833763	0.835152	0.83325	0.846091	0.850387	0.818157	0.803617	0.822067	0.794217	0.840518	0.818659	0.835716	0.828849
L_para_ZJUZ2_3	0.832945	0.896042	0.804314	0.925658	0.822513	0.819696	0.816096	0.815577	0.905008	0.825319	0.77549	0.911867	0.834759	0.832944	0.832934	0.790452	0.925662	0.753143	0.828219	0.830291	0.892887	0.818059	0.827888	0.773904	0.827889	0.822617	0.833384	0.775087	0.741013	0.835811	0.837666	0.837656	0.832932	0.828542	0.820684	0.865194	0.86523	0.93501	0.881707	0.856376	0.914162	0.900698	0.779596	0.804955	0.766838	0.821981	0.904527	0.923665	0.828225
L_para_ZY_1	0.812972	0.847114	0.776187	0.853515	0.799056	0.789061	0.817554	0.765989	0.839439	0.809954	0.758333	0.850397	0.796395	0.812373	0.804736	0.767863	0.853823	0.729096	0.81271	0.799861	0.819724	0.79279	0.804309	0.74138	0.81217	0.782798	0.789963	0.754019	0.707786	0.792864	0.792221	0.792206	0.804859	0.792408	0.783648	0.795564	0.79555	0.856114	0.885739	0.827219	0.853666	0.838473	0.765933	0.776691	0.749635	0.805578	0.830186	0.849169	0.80748
L_para_Zhang	0.849939	0.855379	0.843602	0.858382	0.921294	0.85834	0.857823	0.847508	0.858533	0.849577	0.814417	0.849141	0.955507	0.849928	0.849972	0.837138	0.85838	0.782522	0.849924	0.858624	0.856824	0.857012	0.849919	0.816844	0.849919	0.867194	0.851637	0.802016	0.763149	0.843593	0.846628	0.846622	0.849971	0.850552	0.860656	0.838105	0.838126	0.86938	0.865614	0.867488	0.862457	0.844607	0.828979	0.84422	0.816857	0.85884	0.838748	0.857137	0.849935
L_para_z15	0.816635	0.795515	0.755017	0.798388	0.775855	0.778916	0.803005	0.75262	0.797709	0.81226	0.755382	0.798427	0.793291	0.816389	0.807105	0.75059	0.798171	0.741399	0.816669	0.784685	0.781595	0.805314	0.807384	0.746042	0.816617	0.779567	0.782894	0.758352	0.723322	0.775	0.762861	0.762865	0.807107	0.773647	0.78068	0.772004	0.772082	0.80433	0.798755	0.798639	0.802831	0.804338	0.759333	0.755688	0.734556	0.810994	0.778474	0.795653	0.810822
L_rham_GG	0.420172	0.42666	0.423524	0.437197	0.422831	0.424065	0.422865	0.420063	0.420857	0.416039	0.404937	0.432591	0.422495	0.419505	0.419533	0.414594	0.437191	0.402491	0.416534	0.42628	0.42961	0.421575	0.416277	0.39831	0.416533	0.426602	0.422211	0.405268	0.397703	0.419348	0.427714	0.427709	0.419533	0.411837	0.41771	0.421405	0.421558	0.426131	0.4226	0.419582	0.416882	0.416313	0.411929	0.423183	0.408942	0.426475	0.416202	0.423618	0.416279
[truncated: 44 more columns]

## Sheet: Table S6
Supplementary Table S6. Unique genes of L. paracasei E genome
Gene cluster	Source	Accession	Function
GC_00006046	prodigal	gnl|Bakta|OBGJPB_16035	Plasmid replication protein
GC_00007603	prodigal	-	-
GC_00007576	prodigal	-	-
GC_00007533	prodigal	gnl|Bakta|OBGJPB_16085	Ribbon-helix-helix protein, CopG family (copG)
GC_00007527	prodigal	gnl|Bakta|OBGJPB_06440	Phage integrase
GC_00007500	prodigal	-	-
GC_00007499	prodigal	-	-
GC_00007340	prodigal	-	-
GC_00007285	prodigal	gnl|Bakta|OBGJPB_14775	Inosine-uridine preferring nucleoside hydrolase
GC_00007298	prodigal	gnl|Bakta|OBGJPB_14770	Restriction enzyme BgcI subunit alpha (bgcI)
GC_00007554	prodigal	-	-
GC_00007227	prodigal	-	-
GC_00007157	prodigal	gnl|Bakta|OBGJPB_07915	DNA methylase N-4/N-6 domain-containing protein
GC_00007223	prodigal	-	-
GC_00007112	prodigal	gnl|Bakta|OBGJPB_16115	Helicase
GC_00007079	prodigal	gnl|Bakta|OBGJPB_06420	response regulator transcription factor
GC_00007084	prodigal	gnl|Bakta|OBGJPB_15290	FRG domain-containing protein
GC_00007070	prodigal	gnl|Bakta|OBGJPB_16165	Putative plasmid mobilization protein
GC_00006965	prodigal	-	-
GC_00006934	prodigal	gnl|Bakta|OBGJPB_16160	MobC (mobC)
GC_00006966	prodigal	gnl|Bakta|OBGJPB_15505	SIR2 family protein
GC_00006938	prodigal	-	-
GC_00006853	prodigal	gnl|Bakta|OBGJPB_14765	restriction endonuclease subunit S
GC_00006782	prodigal	gnl|Bakta|OBGJPB_06405	ABC transporter permease subunit
GC_00006881	prodigal	gnl|Bakta|OBGJPB_15830	non-specific serine/threonine protein kinase
GC_00006723	prodigal	gnl|Bakta|OBGJPB_07905	DEAD/DEAH box helicase
GC_00006404	prodigal	gnl|Bakta|OBGJPB_06400	ATP-binding cassette domain-containing protein
GC_00006572	prodigal	gnl|Bakta|OBGJPB_05690	type II toxin-antitoxin system HicB family antitoxin (hicB)
GC_00006701	prodigal	gnl|Bakta|OBGJPB_16045	YcxB family protein (ycxB)
GC_00006745	prodigal	gnl|Bakta|OBGJPB_15230	DUF4238 domain-containing protein
GC_00006615	prodigal	-	-
GC_00006499	prodigal	gnl|Bakta|OBGJPB_06385	AAA family ATPase
GC_00006521	prodigal	gnl|Bakta|OBGJPB_06395	ABC transporter ATP-binding protein
GC_00006433	prodigal	-	-
GC_00006406	prodigal	gnl|Bakta|OBGJPB_15250	HTH deoR-type domain-containing protein
GC_00006330	prodigal	gnl|Bakta|OBGJPB_05685	type II toxin-antitoxin system HicA family toxin (hicA)
GC_00006342	prodigal	-	-
GC_00006137	prodigal	gnl|Bakta|OBGJPB_07935	PASTA domain-containing protein
GC_00006122	prodigal	gnl|Bakta|OBGJPB_15295	Uracil DNA glycosylase superfamily protein
GC_00006072	prodigal	-	-
GC_00005919	prodigal	gnl|Bakta|OBGJPB_15275	DUF6414 domain-containing protein
GC_00006051	prodigal	gnl|Bakta|OBGJPB_05515	DUF5067 domain-containing protein
GC_00005948	prodigal	gnl|Bakta|OBGJPB_15740	Type I restriction modification DNA specificity domain-containing protein
GC_00005880	prodigal	-	-
GC_00005888	prodigal	gnl|Bakta|OBGJPB_06415	sensor histidine kinase
GC_00005818	prodigal	gnl|Bakta|OBGJPB_06435	Helix-turn-helix domain-containing protein
GC_00005712	prodigal	gnl|Bakta|OBGJPB_05655	Phage protein
GC_00005803	prodigal	-	-
GC_00005654	prodigal	-	-
GC_00005644	prodigal	gnl|Bakta|OBGJPB_15550	ImpB/MucB/SamB family protein
GC_00005788	prodigal	gnl|Bakta|OBGJPB_15270	Abortive infection protein-like C-terminal domain-containing protein
GC_00005209	prodigal	-	-
GC_00005131	prodigal	-	-
GC_00005639	prodigal	gnl|Bakta|OBGJPB_09970	Putative L,D-transpeptidase (YciB)
GC_00005092	prodigal	-	-
GC_00007611	prodigal	gnl|Bakta|OBGJPB_15240	Membrane protein
GC_00005662	prodigal	gnl|Bakta|OBGJPB_08005	Gram-positive cocci surface proteins LPxTG domain-containing protein

## Sheet: Table S7
Supplementary Table S7. Stress tolerance related genes in L. paracasei E
Gene ID	Start	End	Length (bp)	Strand	Gene	Product	Reference	Note
Moonlighting genes							Dishan A, Gönülalan Z. (2024)
ACGRWF_11015	2280470	2282104	1635	-	groL	chaperonin GroEL
ACGRWF_11020	2282141	2282422	282	-	groES	co-chaperone GroES
ACGRWF_08000	1633862	1635025	1164	-	dnaJ	molecular chaperone DnaJ
ACGRWF_08005	1635138	1637012	1875	-	dnaK	molecular chaperone DnaK
Bile resistance and adaptation
ACGRWF_12415	2557204	2559351	2148	-	ftsH	ATP-dependent zinc metalloprotease	Shimizu, Kensuke, et al. (2023), Dishan A, Gönülalan Z. (2024)	Proteolytic regulation of a number of cellular functions
ACGRWF_03265	673353	674348	996	+	galE	UDP-glucose 4-epimerase	Shimizu, Kensuke, et al. (2023)
ACGRWF_02025	419131	420147	1017	+	-	linear amide C-N hydrolase	Kiousi, Despoina Eugenia, et al. (2022)
ACGRWF_06470	1286760	1288193	1434	+	cls	cardiolipin synthase	Shimizu, Kensuke, et al. (2023)	Two copies of this gene found
Acid tolerance
ACGRWF_03115	641516	643498	1983	-	-	Sodium proton antiporter
ACGRWF_05955	1185297	1186007	711	+	atpB	F0F1 ATP synthase subunit A	Kiousi, Despoina Eugenia, et al. (2022)
ACGRWF_05960	1186030	1186242	213	+	atpE	F0F1 ATP synthase subunit C	Kiousi, Despoina Eugenia, et al. (2022)
ACGRWF_05965	1186277	1186765	489	+	atpF	F0F1 ATP synthase subunit B	Kiousi, Despoina Eugenia, et al. (2022)
ACGRWF_05970	1186752	1187297	546	+	atpH	ATP synthase F1 subunit delta	Kiousi, Despoina Eugenia, et al. (2022)
ACGRWF_05975	1187323	1188852	1530	+	atpA	F0F1 ATP synthase subunit alpha	Kiousi, Despoina Eugenia, et al. (2022)
ACGRWF_05980	1188864	1189790	927	+	atpG	F0F1 ATP synthase subunit gamma	Kiousi, Despoina Eugenia, et al. (2022)
ACGRWF_05985	1189982	1191448	1467	+	atpD	F0F1 ATP synthase subunit beta	Kiousi, Despoina Eugenia, et al. (2022)
ACGRWF_05990	1191463	1191894	432	+	atpC	F0F1 ATP synthase subunit epsilon	Kiousi, Despoina Eugenia, et al. (2022)
ACGRWF_13890	2872560	2873780	1221	+	argG	argininosuccinate synthase	Dishan A, Gönülalan Z. (2024)
ACGRWF_13895	2873773	2875155	1383	+	argH	argininosuccinate lyase	Dishan A, Gönülalan Z. (2024)
ACGRWF_03365	694176	694652	477	+	hsp20	Hsp20/alpha crystallin family protein	Dishan A, Gönülalan Z. (2024)
ACGRWF_13840	2860505	2860942	438	-	hsp20	Hsp20/alpha crystallin family protein	Dishan A, Gönülalan Z. (2024)
ACGRWF_03610	740875	741750	876	-	-	Malolactic fermentation system transcription activator	Ma X, Wang G, et al. (2018)	MLE pathway genes
ACGRWF_03615	742199	743866	1668	+	mleS	malolactic enzyme	Ma X, Wang G, et al. (2018)	MLE pathway genes
ACGRWF_03620	743870	744856	987	+	-	AEC family transporter	Ma X, Wang G, et al. (2018)	MLE pathway genes
ACGRWF_03625	744902	745399	498	-	tpx	thiol peroxidase	Ma X, Wang G, et al. (2018)	MLE pathway genes
Osmotic shock
ACGRWF_02900	583515	585047	1533	+	choS	ABC transporter permease/substrate-binding protein
ACGRWF_12840	2648331	2649863	1533	-	choS	ABC transporter permease/substrate-binding protein
ACGRWF_00325	63159	63821	663	-	livM	ABC transporter permease
ACGRWF_02905	585047	586006	960	+	osmF	ABC transporter ATP-binding protein
ACGRWF_12835	2647372	2648331	960	-	osmF	ABC transporter ATP-binding protein
ACGRWF_00330	63821	64750	930	-	opuCC	osmoprotectant ABC transporter substrate-binding protein
ACGRWF_01695	340119	341030	912	+	OpuCC_like	osmoprotectant ABC transporter substrate-binding protein
ACGRWF_10570	2178281	2179183	903	-	opuAC	glycine betaine ABC transporter substrate-binding protein
ACGRWF_10575	2179195	2180046	852	-	gbuB	ABC transporter permease
ACGRWF_10580	2180039	2181262	1224	-	gbuA	glycine betaine/L-proline ABC transporter ATP-binding protein
ACGRWF_00340	65394	66647	1254	-	opuBA	betaine/proline/choline family ABC transporter ATP-binding protein
ACGRWF_01690	339491	340114	624	+		Choline ABC transporter permease
ACGRWF_03895	799783	800520	738	-		MIP/aquaporin family protein
ACGRWF_03240	666636	667343	708	-		MIP/aquaporin family protein
Cell surface
ACGRWF_09800	2001501	2002457	957	-		Peptidoglycan N-acetylglucosamine deacetylase
ACGRWF_09855	2016062	2016928	867	-		phosphorylcholine transferase LicD
ACGRWF_10140	2082241	2082993	753	-		Tyrosine-protein kinase CpsD

## Sheet: Table S8
Supplementary Table S8. Adhesion related genes in L. paracasei E
Gene ID	Start	End	Length (bp)	Length (aa)	Strand	Product
Cell wall and capsule
ACGRWF_14300	2960561	2966833	6273	2090	-	MBG domain-containing protein/GRAM-POS-ANCHORING domain-containing protein
ACGRWF_11900	2458694	2460451	1758	585	+	SpaA isopeptide-forming pilin-related protein
ACGRWF_12280	2520940	2529113	8174	2672	-	SpaA isopeptide-forming pilin-related protein
ACGRWF_11180	2311039	2316747	5709	1902	-	PII-type proteinase prtP
ACGRWF_06785	1356933	1358123	1191	396	+	elongation factor Tu
ACGRWF_09300	1898159	1898671	513	170	+	MucBP domain-containing protein
ACGRWF_10525	2168551	2169240	690	229	-	phosphoglycerate mutase
ACGRWF_09800	2001501	2002457	957	318	-	polysaccharide deacetylase family protein
ACGRWF_09855	2016062	2016928	867	288	-	phosphorylcholine transferase LicD
ACGRWF_10140	2082241	2082993	753	250	-	CpsD/CapB family tyrosine-protein kinase
ACGRWF_09865	2017785	2019185	1401	466	-	Undecaprenyl-phosphate galactosephosphotransferase
ACGRWF_10060	2065248	2066012	765	254	-	tyrosine-protein phosphatase
ACGRWF_02185	452193	453269	1077	358	+	class C sortase
ACGRWF_05445	1104076	1106331	2256	751	-	LTA synthase family protein
ACGRWF_04180	836762	837970	1209	402	+	glycosyltransferase family 4 protein
ACGRWF_04190	839014	840027	1014	337	+	YbhN family protein
ACGRWF_04185	837973	839001	1029	342	+	glycosyltransferase family 4 protein
ACGRWF_04210	842432	844525	2094	697	+	LTA synthase family protein
ACGRWF_03860	792347	793867	1521	506	+	D-alanine--poly(phosphoribitol) ligase subunit DltA
ACGRWF_03865	793867	795084	1218	405	+	D-alanyl-lipoteichoic acid biosynthesis protein DltB
ACGRWF_03870	795153	795398	246	81	+	D-alanine--poly(phosphoribitol) ligase subunit 2
ACGRWF_03875	795395	796666	1272	423	+	D-alanyl-lipoteichoic acid biosynthesis protein DltD
ACGRWF_05410	1097303	1097944	642	213	+	glycoside hydrolase family 73 protein
ACGRWF_01030	201076	202386	1311	436	+	D-alanyl-D-alanine carboxypeptidase family protein
ACGRWF_12480	2573677	2574381	705	234	+	L,D-transpeptidase
ACGRWF_12630	2604558	2605946	1389	462	-	bifunctional UDP-N-acetylglucosamine diphosphorylase/glucosamine-1-phosphate N-acetyltransferase GlmU
ACGRWF_04605	926592	928319	1728	575	+	phospho-sugar mutase
ACGRWF_04945	1002292	1003656	1365	454	+	phosphoglucosamine mutase, glmM
ACGRWF_11605	2402320	2403147	828	275	-	class C sortase
ACGRWF_11610	2403154	2404713	1560	519	-	SpaH/EbpB family LPXTG-anchored major pilin
ACGRWF_11615	2404710	2406032	1323	440	-	pilin N-terminal domain-containing protein
ACGRWF_11620	2406034	2409039	3006	1001	-	SpaA isopeptide-forming pilin-related protein
ACGRWF_02170	447666	450395	2730	909	+	SpaA isopeptide-forming pilin-related protein
ACGRWF_02175	450388	451104	717	238	+	pilin N-terminal domain-containing protein (LPXTG-motif cell wall anchor domain protein)
ACGRWF_02180	451115	452119	1005	334	+	pilin N-terminal domain-containing protein (LPXTG-motif cell wall anchor domain protein
ACGRWF_02185	452193	453269	1077	358	+	class C sortase
ACGRWF_02645	544251	546947	2697	898	+	SpaA isopeptide-forming pilin-related protein
ACGRWF_02650	546940	547665	726	241	+	pilin N-terminal domain-containing protein
ACGRWF_02655	547668	548672	1005	334	+	SpaA isopeptide-forming pilin-related protein
ACGRWF_02660	548746	549825	1080	369	+	class C sortase
ACGRWF_02955	598031	598408	378	125	+	LPXTG cell wall anchor domain-containing Protein
ACGRWF_02960	598405	600426	2022	673	+	WxL domain-containing protein
ACGRWF_02965	601266	601967	702	233	+	WxL domain-containing protein
ACGRWF_02970	602119	602478	360	119	+	LPXTG cell wall anchor domain-containing Protein
ACGRWF_02975	602462	603163	702	233	+	WxL domain-containing protein
ACGRWF_02980	603314	605338	2025	674	+	WxL domain-containing protein
ACGRWF_07935	1610812	1619655	8844	2947	-	Ser-Ala-175 repeat protein
plasmid cell surface proteins
ACGRWF_15295	21808	29007	7200	2399	+	MucBP domain-containing protein, Gram-positive cocci surface proteins LPxTG domain-containing protein
ACGRWF_15045	40635	42980	2346	781	+	SpaA isopeptide-forming pilin-related protein
ACGRWF_14395	4077	6317	2241	746	+	collagen binding domain-containing protein
ACGRWF_15105	48674	50260	1587	528	+	immunoglobulin-like domain-containing protein
ACGRWF_15290	20259	21491	1233	410	-	polysaccharide deacetylase family protein
